# Supplementary material for: VPA mediates bidirectional regulation of cell cycle progression through the PPP2R2A-Chk1 signaling axis in response to HU
Source: Cell Death Dis. 2023 Feb 13;14(2):114. doi: 10.1038/s41419-023-05649-8 (PMC9925808; doi:10.1038/s41419-023-05649-8)
Supplement: Supplementary file 14 — Supplementary Table S5 [file 41419_2023_5649_MOESM14_ESM.xlsx]

## Sheet: Sheet1
Breast cancer patients information
Rank	Protein	Protein	Site	Survival state	Lifetime	Age	Pathological grading	TNM	Number of lymph nodes	Positive number of lymph nodes	Tumor size (cm)	Tissue types
	pChk1-S317	PPP2R2A
1	1.714	0.6327	A1	survival	119	49	Ⅱ-Ⅲ	2	17	0	4*4*2	invasive ductal carcinoma
2	9.291	0.4546	A2	survival	119	55	Ⅱ-Ⅲ	3	27	22	4*2.5*1.5	invasive ductal carcinoma
3	4.76	1.765	A3	survival	119	52	Ⅱ	2	12	0	3*2*2	invasive ductal carcinoma
4	4.856	0.8653	A4	survival	119	47	Ⅱ	1	10	0	1.5*1.5*1	invasive ductal carcinoma
5	8.04	0.8424	A6	death	27	83	Ⅱ				6*5*3	invasive ductal carcinoma
6	2.95	0.9125	A7	survival	118	54	Ⅱ-Ⅲ	1	12	0	diameter2.0	invasive ductal carcinoma
7	39.295	2.3184	A8	survival	118	61	Ⅱ	2	12	1	diameter1.5	invasive ductal carcinoma
8	14.158	5.5716	A9	death	101	73	Ⅲ	1	9	0	2*1.8*1.5	invasive ductal carcinoma
9	2.38	1.3461	A10	survival	117	50	Ⅲ	1	12	0	1.5*1.5*1	invasive ductal carcinoma
10	6.595	1.0006	A11	survival	117	69	Ⅱ	2	7	1	3*2.5*2.5	invasive ductal carcinoma and invasive micropapillary carcinoma
11	1.967	1.4059	A12	survival	117	72	Ⅱ-Ⅲ	3	7	5	2*2*1.5	invasive ductal carcinoma
12	2.022	1.5868	A13	death	34	55	Ⅱ-Ⅲ	3	16	14	diameter1.5	invasive ductal carcinoma
13	9.182	3.2844	A14	survival	116	59	Ⅱ	1	9	0	2*1*1	invasive ductal carcinoma
14	9.976	2.7332	B1	death	17	42	Ⅱ	2	14	0	4*2*1	invasive ductal carcinoma
15	3.723	1.0864	B2	survival	115	64	Ⅱ	1	9	0	2*1*1	invasive ductal carcinoma
16	4.643	0.7966	B3	death	11	48	Ⅱ	3	13	5	diameter 2.5	invasive ductal carcinoma
17	2.816	2.7836	B4	survival	115	57	Ⅱ	2	6	2	1.5*1.5*1	invasive ductal carcinoma
18	4.658	1.5648	B5	death	17	42	Ⅱ-Ⅲ	2	15	2	3*2*2	invasive ductal carcinoma
19	8.124	2.8324	B6	survival	115	33	Ⅱ	2	17	0	3*1.5*1.5	invasive ductal carcinoma
20	10.031	4.1031	B7	death	56	47	Ⅱ-Ⅲ	2	10	2	5*4*3	invasive ductal carcinoma
21	23.987	4.0556	B8	survival	112	46	Ⅱ-Ⅲ	3	11	4	2*3*2	invasive ductal carcinoma
22	1.904	1.9794	B9	survival	112	45	Ⅱ-Ⅲ	2	11	2	2*1.5*1	invasive ductal carcinoma
23	3.127	1.9994	B10	survival	112	76	Ⅱ	2	13	1	2*1.5*1	invasive ductal carcinoma
24	3.167	0.9918	B11	survival	112	52	Ⅱ-Ⅲ	2	11	1	diameter1	invasive ductal carcinoma
25	3.156	1.336	B12	survival	112	60	Ⅱ	3	18	9	5*5*3	invasive ductal carcinoma
26	11.43	1.1307	B13	death	8	45	Ⅱ	2	13	3	3*2.5*2.5	invasive ductal carcinoma
27	2.235	1.2726	B14	survival	110	56	Ⅱ-Ⅲ	2	14	0	2*3*1.5	invasive ductal carcinoma
28	16.159	1.3851	C1	death	40	71		3	17	5	3.5*2*2	invasive ductal carcinoma and invasive micropapillary carcinoma
29	5.088	2.5001	C2	survival	108	75	Ⅲ	2	10	0	4*3*2	invasive ductal carcinoma
30	3.558	2.8987	C3	death	64	41	Ⅱ	3	11	9	2.5*2*2	invasive ductal carcinoma
31	4.568	1.9754	C4	death	103	67	Ⅱ-Ⅲ	2	9	2	4.5*1.5*1.5	invasive ductal carcinoma
32	2.037	2.5553	C5	survival	108	48	Ⅱ	3	10	6	3*2*2	invasive ductal carcinoma and invasive micropapillary carcinoma
33	8.102	0.6803	C6	survival	107	72	Ⅱ	2	8	2	4*4*3 and 1.5*1.5*1.0	invasive ductal carcinoma
34	3.815	1.9569	C7	survival	107	74	Ⅱ	2	7	0	diameter2.5	invasive ductal carcinoma
35	3.238	1.796	C8	survival	107	57	Ⅱ	2	7	2	1*1*1	invasive ductal carcinoma
36	3.531	3.2991	C9	death	20	46	Ⅱ-Ⅲ	3	16	16	7*5*3	invasive ductal carcinoma
37	2.122	1.471	C10	survival	106	42	Ⅱ-Ⅲ	2	9	1	diameter2.5	invasive ductal carcinoma
38	3.215	2.9202	C11	death	37	42	Ⅲ	2	11	0	3.5*3*2.5	invasive ductal carcinoma
39	5.216	1.7128	C12	survival	106	44	Ⅱ-Ⅲ	3	10	9	11*10*4，2*1.5*1	invasive ductal carcinoma
40	1.882	1.9098	C13	death	105	63	Ⅱ-Ⅲ	2	14	0	3*3*2.5	invasive ductal carcinoma
41	2.391	1.4392	C14	survival	105	48	Ⅲ	2	10	3	3.5*2.5*1.8	invasive ductal carcinoma
42	12.069	1.0241	D1	survival	105	51	Ⅱ-Ⅲ	3	11	12	5*4.5*1.5	invasive ductal carcinoma
43	9.484	1.3268	D2	survival	103	84	Ⅱ	2			3*2*1.5	invasive ductal carcinoma
44	2.784	1.3652	D3	survival	103	53	Ⅲ	2	13	1	5*4*2.5	invasive ductal carcinoma
45	2.941	1.9311	D4	survival	103	54	Ⅱ	3	10	4	2*2*1	invasive ductal carcinoma
46	1.282	2.7884	D5	survival	102	84	Ⅱ	2	9	3	2.5*2*2	invasive ductal carcinoma
47	2.91	1.5881	D6	survival	102	52		3	12	6	3*2*2	invasive ductal carcinoma and invasive micropapillary carcinoma
48	3.189	0.7217	D7	death	102	72		2	5	0	4*3*3	invasive ductal carcinoma and invasive micropapillary carcinoma
49	7.934	1.968	D8	death	8	51	Ⅱ-Ⅲ					invasive ductal carcinoma and invasive micropapillary carcinoma
50	2.197	1.4131	D9	survival	101	61	Ⅱ	1	9	0	1.4*1.2*1.0	invasive ductal carcinoma
51	1.43	3.3249	D10	survival	101	49	Ⅱ	2	13	0	5*3*2	invasive ductal carcinoma
52	2.024	1.4281	D11	survival	101	49	Ⅱ	2	9	3	3*3*2	invasive ductal carcinoma
53	1.643	1.1498	D12	survival	100	62	Ⅲ	2			3*2*1	invasive ductal carcinoma
54	5.054	1.2655	D13	death	49	48	Ⅱ		10	0		invasive ductal carcinoma
55	4.638	0.9102	D14	death	16	49	Ⅲ	3	13	12	3*3*2	invasive ductal carcinoma
56	10.323	1.1137	E1	survival	99	70	Ⅱ	3	11	4	3*2*2	invasive ductal carcinoma
57	6.727	1.092	E2	survival	97	71	Ⅱ	1	10	0	1.2*1*1	invasive ductal carcinoma
58	8.415	3.2936	E3	death	70	58	Ⅰ	1	12	0	2*1*1	invasive ductal carcinoma
59	3.652	1.3396	E4	survival	96	60	Ⅱ	1	11	0	1*0.7*0.4	invasive ductal carcinoma
60	2.486	3.0341	E5	survival	96	47	Ⅱ	2	14	0	3.5*3.5*2.5	invasive ductal carcinoma
61	1.915	1.9721	E6	survival	96	64	Ⅲ	1	12	0	diameter1	invasive ductal carcinoma
62	4.85	0.6259	E7	death	74	76	Ⅱ	3	4	0	2.5*1.5*1	invasive ductal carcinoma
63	1.696	1.7383	E8	survival	95	68	Ⅱ	2	11	3	2.5*2.5*1.5	invasive ductal carcinoma
64	2.099	2.6909	E9	death	39	52	Ⅱ	1	12	0	1.8*1.5*1.5	invasive ductal carcinoma
65	2.883	1.866	E10	survival	95	37	Ⅲ	2	17	1	diameter1.5	invasive ductal carcinoma
66	3.144	1.9918	E11	survival	95	68	Ⅱ	2	11	0	4*3.5*3	invasive ductal carcinoma
67	2.938	1.8179	E12	death	42	74		2	10	0	5*4*2	invasive lobular carcinoma
68	1.125	0.7526	E13	survival	95	53	Ⅱ-Ⅲ	2	12	0	3.8*3*3	invasive ductal carcinoma
69	2.482	1.3946	E14	death	53	58		2	16	0	2.3*2*1.8	invasive ductal carcinoma
70	13.675	0.1931	F1	survival	94	51	Ⅱ	2	14	1	diameter3	invasive ductal carcinoma
71	7.419	0.8757	F2	survival	93	45	Ⅱ	1			diameter1	invasive ductal carcinoma
72	5.893	0.3186	F3	death	27	54	Ⅱ	3	16	7	diameter1.5	invasive ductal carcinoma
73	3.331	0.6836	F4	survival	92	51	Ⅲ	2	10	0	2.2*5*1.5	invasive ductal carcinoma
74	2.26	0.3381	F5	survival	91	55	Ⅱ-Ⅲ	3	14	4	3*2*2	invasive ductal carcinoma
75	2.839	0.4026	F6	survival	91	52	Ⅱ	2	11	3	2*2*1.5	invasive ductal carcinoma
76	1.545	1.0938	F7	survival	91	60	Ⅱ	2	10	2	3.5*3*2.6	invasive ductal carcinoma
77	1.617	1.1138	F8	survival	88	71	Ⅲ	2	13	0	3.5*3*2cm	invasive ductal carcinoma
78	2.423	0.9466	F9	death	58	50	Ⅲ	2	8	0	5.5*4.5*3.5	invasive ductal carcinoma
79	2.157	0.4807	F10	death	40	59	Ⅱ	2	11	0	left：1.5*1*1 right：3*2.8*1.5	invasive ductal carcinoma
80	1.689	1.3384	F11	death	39	80	Ⅱ	3	6	3	7*7*4	invasive ductal carcinoma
81	1.58	0.4829	F12	survival	88	57	Ⅱ	2	8	1	2.5*2.5*1.5	invasive ductal carcinoma
82	4.24	0.1817	F13	survival	87	72	Ⅱ	2	10	0	8*7*6.5	invasive ductal carcinoma
83	3.008	0.4168	F14	survival	87	69	Ⅱ	2	15	0	2.5*2.5*1.8	invasive ductal carcinoma
84	5.312	0.2666	G1	death	60	58	Ⅲ	2	7	2	4.5*4*3.5	invasive ductal carcinoma
85	16.546	0.371	G2	survival	87	65	Ⅱ-Ⅲ	1	5	0	2*1*1	invasive ductal carcinoma
86	5.334	0.361	G3	survival	86	49	Ⅱ	2	10	3	2*1*1	invasive ductal carcinoma and invasive micropapillary carcinoma
87	4.803	0.1958	G4	death	4	78		3	13	13	9*7*4.5	mucinous carcinoma
88	2.436	0.5271	G5	death	39	88	Ⅱ	2	12	0	2.5*2*1.5	invasive ductal carcinoma
89	3.615	0.4834	G6	survival	86	51	Ⅱ	1	15	0	1.2*1*1	invasive ductal carcinoma
90	3.345	0.8421	G7	survival	86	64	Ⅲ	2	10	0	2.5*1.5*1.3	invasive ductal carcinoma
91	2.273	0.3222	G8	death	28	57	Ⅱ-Ⅲ	2	16	1	3.5*2.5*2cm	invasive ductal carcinoma
92	1.451	0.9242	G9	survival	83	72	Ⅱ-Ⅲ	2	11	0	4.5*2.5*2.5	invasive ductal carcinoma
93	2.692	0.5407	G10	survival	83	69	Ⅱ-Ⅲ	2	9	0	2.3*2*1.5	invasive ductal carcinoma
94	2.798	1.3532	G11	survival	83	82		2	2	0	6*5*5	mucinous carcinoma
95	1.536	1.5021	G12	survival	82	59	Ⅱ-Ⅲ	2	14	0	3.3*3*2.3	invasive ductal carcinoma
96	1.045	0.0984	G13	survival	82	59	Ⅲ	3	13	11	5*4.5*3	invasive ductal carcinoma
97	3.133	0.1754	G14	death	21	71	Ⅱ	2	12	3	4*2.8*2	invasive ductal carcinoma
98	1.691	0.291	H1	death	34	87	Ⅱ-Ⅲ	2	10	0	2.5*2.5*2	invasive ductal carcinoma
99	2.449	0.1796	H2	death	2	69	Ⅱ	3	15	11	3.5*2*1.5	invasive ductal carcinoma
100	11.797	3.5314	H3	survival	81	55	Ⅱ	0	12	0	1.8*1.5*1	intraductal carcinoma
101	3.825	0.1433	H4	survival	80	52	Ⅱ	2	11	1	2.5*2.5*2	invasive ductal carcinoma
102	4.113	0.493	H5	death	27	49	Ⅱ-Ⅲ	3	5	5	2.5*2*1.8	invasive ductal carcinoma
103	1.338	0.6674	H6	survival	79	54	Ⅲ	3	8	1	7*5*4	invasive ductal carcinoma
104	4.54	0.2241	H7	death	30	75	Ⅱ	3	10	1	6.5*4.5*2.5	invasive ductal carcinoma
105	3.125	0.2747	H8	survival	78	43	Ⅱ-Ⅲ	2	15	0	4*3.5*2.7	invasive ductal carcinoma
106	2.573	0.2839	H9	death	33	60	Ⅲ	3	27	19	3.5*3.5*2.3	invasive ductal carcinoma
107	1.758	0.2759	H10	death	30	47	Ⅱ	3	18	18	4*3*3cm	invasive ductal carcinoma and invasive micropapillary carcinoma
108	3.665	1.3445	H11	survival	77	58	Ⅱ	2	17	0	4*2.5*1.5	invasive ductal carcinoma
109	1.26	0.7476	H12	survival	77	44	Ⅱ	2	16	1	3.5*3*3	invasive ductal carcinoma
110	0.966	0.4764	H13	death	67	48	Ⅱ	2	7	2	3.5*2.7*1.7	invasive ductal carcinoma
111	2.212	0.6305	H14	survival	77	67	Ⅱ	3	16	7	5*4*3cm	invasive ductal carcinoma
112	2.264	0.0714	I1	survival	76	49	Ⅱ-Ⅲ	2	21	0	2.6*1.8*1.5	invasive ductal carcinoma
113	1.989	0.8928	I2	death	54	45		3	14	4	3*3*3	invasive lobular carcinoma
114	5.71	0.3784	I3	survival	75	71	Ⅱ	2	12	0	6.5*5*4	Invasive ductal carcinoma with mucinous carcinoma
115	4.196	0.3995	I4	survival	74	62	Ⅱ	2	24	0	4.5*3.5*3	invasive ductal carcinoma
116	12.024	0.3193	I5	survival	74	74	Ⅱ-Ⅲ	1	8	0	2*1.7*1	invasive ductal carcinoma
117	2.998	0.7401	I6	survival	74	53	Ⅲ	2	15	0	3*2*1	invasive ductal carcinoma
118	1.239	0.2503	I7	survival	74	56	Ⅱ-Ⅲ	3	11	1	1.5*1.3*1.3	invasive ductal carcinoma
119	1.787	2.2142	I8	survival	74	53	Ⅲ	2	6	0	2.8*2.5*1.2	Invasive ductal carcinoma with mucinous carcinoma
120	1.475	4.1461	I9	survival	73	76	Ⅲ	2	20	0	3.5*3.5*3	invasive ductal carcinoma
121	2.031	0.2957	I10	survival	73	88	Ⅱ	3	4	4	2.5*2.5*2	invasive ductal carcinoma
122	1.387	0.5822	I11	survival	73	70	Ⅰ-Ⅱ	2	11	0	3*2.5*1	invasive ductal carcinoma
123	2.938	0.3433	I13	death	36	84	Ⅰ-Ⅱ	1	9	0	1.5*1.5*1.5	invasive ductal carcinoma
124	5.385	0.5781	I14	survival	72	76	Ⅱ	1	17	0	2*1*1	invasive ductal carcinoma
125	8.583	0.2579	J2	death	35	54	Ⅱ-Ⅲ	3	6	4	7*6*3cm	invasive ductal carcinoma
126	1.812	0.4543	J3	survival	71	74	Ⅱ	2	16	0	4*3.2*2.3	Invasive ductal carcinoma with mucinous carcinoma
127	1.832	0.2381	J4	death	49	84	Ⅱ	1	17	0	1.8*1.5*1.5	invasive ductal carcinoma
128	2.072	0.4527	J5	survival	69	47	Ⅱ-Ⅲ	1	12	0	2*1.5*1.5	invasive ductal carcinoma
129	2.158	0.9818	J6	survival	69	40	Ⅱ-Ⅲ	2	15	0	2.5*2*1.5	invasive ductal carcinoma
130	1.749	0.1254	J7	survival	69	37	Ⅱ	1	10	0	2*2*1.5	invasive ductal carcinoma
131	1.362	0.6001	J8	survival	69	55	Ⅱ-Ⅲ	2	10	2	2*2*0.8	invasive ductal carcinoma and invasive micropapillary carcinoma
132	2.567	0.2012	J9	survival	68	61	Ⅱ	2	9	2	3*2*1	invasive ductal carcinoma and invasive micropapillary carcinoma
133	2.169	0.1762	J10	survival	68	56	Ⅱ-Ⅲ	2	20	0	3.5*2.5*2	invasive ductal carcinoma
134	4.733	0.5266	J11	survival	68	46	Ⅱ	3	31	11	2.5*2*1.5	invasive ductal carcinoma
135	5.611	0.9546	J12	survival	68	57		1	10	0	2*2*1	invasive lobular carcinoma
136	4.56	0.2297	J13	survival	68	63	Ⅱ-Ⅲ	1	15	0	4.5*3*2	invasive ductal carcinoma
137	3.515	0.4822	J14	survival	67	64	Ⅱ-Ⅲ	2	14	0	2.5*2*1.5	invasive ductal carcinoma
