# Supplementary material for: VPA mediates bidirectional regulation of cell cycle progression through the PPP2R2A-Chk1 signaling axis in response to HU
Source: Cell Death Dis. 2023 Feb 13;14(2):114. doi: 10.1038/s41419-023-05649-8 (PMC9925808; doi:10.1038/s41419-023-05649-8)
Supplement: Supplementary file 15 — Supplementary Table S6-pChk1-S317 [file 41419_2023_5649_MOESM15_ESM.xlsx]

## Sheet: Sheet1
Breast cancer patients information
Rank	Protein	Site	Survival state	Lifetime	Age	Pathological grading	TNM	Number of lymph nodes	Positive number of lymph nodes	Tumor size (cm)	Tissue types
	pChk1-S317
1	1.714	A1	survival	119	49	Ⅱ-Ⅲ	2	17	0	4*4*2	invasive ductal carcinoma
2	9.291	A2	survival	119	55	Ⅱ-Ⅲ	3	27	22	4*2.5*1.5	invasive ductal carcinoma
3	4.76	A3	survival	119	52	Ⅱ	2	12	0	3*2*2	invasive ductal carcinoma
4	4.856	A4	survival	119	47	Ⅱ	1	10	0	1.5*1.5*1	invasive ductal carcinoma
5	8.04	A6	death	27	83	Ⅱ				6*5*3	invasive ductal carcinoma
6	2.95	A7	survival	118	54	Ⅱ-Ⅲ	1	12	0	diameter2.0	invasive ductal carcinoma
7	39.295	A8	survival	118	61	Ⅱ	2	12	1	diameter1.5	invasive ductal carcinoma
8	14.158	A9	death	101	73	Ⅲ	1	9	0	2*1.8*1.5	invasive ductal carcinoma
9	2.38	A10	survival	117	50	Ⅲ	1	12	0	1.5*1.5*1	invasive ductal carcinoma
10	6.595	A11	survival	117	69	Ⅱ	2	7	1	3*2.5*2.5	invasive ductal carcinoma and invasive micropapillary carcinoma
11	1.967	A12	survival	117	72	Ⅱ-Ⅲ	3	7	5	2*2*1.5	invasive ductal carcinoma
12	2.022	A13	death	34	55	Ⅱ-Ⅲ	3	16	14	diameter1.5	invasive ductal carcinoma
13	9.182	A14	survival	116	59	Ⅱ	1	9	0	2*1*1	invasive ductal carcinoma
14	9.976	B1	death	17	42	Ⅱ	2	14	0	4*2*1	invasive ductal carcinoma
15	3.723	B2	survival	115	64	Ⅱ	1	9	0	2*1*1	invasive ductal carcinoma
16	4.643	B3	death	11	48	Ⅱ	3	13	5	diameter 2.5	invasive ductal carcinoma
17	2.816	B4	survival	115	57	Ⅱ	2	6	2	1.5*1.5*1	invasive ductal carcinoma
18	4.658	B5	death	17	42	Ⅱ-Ⅲ	2	15	2	3*2*2	invasive ductal carcinoma
19	8.124	B6	survival	115	33	Ⅱ	2	17	0	3*1.5*1.5	invasive ductal carcinoma
20	10.031	B7	death	56	47	Ⅱ-Ⅲ	2	10	2	5*4*3	invasive ductal carcinoma
21	23.987	B8	survival	112	46	Ⅱ-Ⅲ	3	11	4	2*3*2	invasive ductal carcinoma
22	1.904	B9	survival	112	45	Ⅱ-Ⅲ	2	11	2	2*1.5*1	invasive ductal carcinoma
23	3.127	B10	survival	112	76	Ⅱ	2	13	1	2*1.5*1	invasive ductal carcinoma
24	3.167	B11	survival	112	52	Ⅱ-Ⅲ	2	11	1	diameter1	invasive ductal carcinoma
25	3.156	B12	survival	112	60	Ⅱ	3	18	9	5*5*3	invasive ductal carcinoma
26	11.43	B13	death	8	45	Ⅱ	2	13	3	3*2.5*2.5	invasive ductal carcinoma
27	2.235	B14	survival	110	56	Ⅱ-Ⅲ	2	14	0	2*3*1.5	invasive ductal carcinoma
28	16.159	C1	death	40	71		3	17	5	3.5*2*2	invasive ductal carcinoma and invasive micropapillary carcinoma
29	5.088	C2	survival	108	75	Ⅲ	2	10	0	4*3*2	invasive ductal carcinoma
30	3.558	C3	death	64	41	Ⅱ	3	11	9	2.5*2*2	invasive ductal carcinoma
31	4.568	C4	death	103	67	Ⅱ-Ⅲ	2	9	2	4.5*1.5*1.5	invasive ductal carcinoma
32	2.037	C5	survival	108	48	Ⅱ	3	10	6	3*2*2	invasive ductal carcinoma and invasive micropapillary carcinoma
33	8.102	C6	survival	107	72	Ⅱ	2	8	2	4*4*3 and 1.5*1.5*1.0	invasive ductal carcinoma
34	3.815	C7	survival	107	74	Ⅱ	2	7	0	diameter2.5	invasive ductal carcinoma
35	3.238	C8	survival	107	57	Ⅱ	2	7	2	1*1*1	invasive ductal carcinoma
36	3.531	C9	death	20	46	Ⅱ-Ⅲ	3	16	16	7*5*3	invasive ductal carcinoma
37	2.122	C10	survival	106	42	Ⅱ-Ⅲ	2	9	1	diameter2.5	invasive ductal carcinoma
38	3.215	C11	death	37	42	Ⅲ	2	11	0	3.5*3*2.5	invasive ductal carcinoma
39	5.216	C12	survival	106	44	Ⅱ-Ⅲ	3	10	9	11*10*4，2*1.5*1	invasive ductal carcinoma
40	1.882	C13	death	105	63	Ⅱ-Ⅲ	2	14	0	3*3*2.5	invasive ductal carcinoma
41	2.391	C14	survival	105	48	Ⅲ	2	10	3	3.5*2.5*1.8	invasive ductal carcinoma
42	12.069	D1	survival	105	51	Ⅱ-Ⅲ	3	11	12	5*4.5*1.5	invasive ductal carcinoma
43	9.484	D2	survival	103	84	Ⅱ	2			3*2*1.5	invasive ductal carcinoma
44	2.784	D3	survival	103	53	Ⅲ	2	13	1	5*4*2.5	invasive ductal carcinoma
45	2.941	D4	survival	103	54	Ⅱ	3	10	4	2*2*1	invasive ductal carcinoma
46	1.282	D5	survival	102	84	Ⅱ	2	9	3	2.5*2*2	invasive ductal carcinoma
47	2.91	D6	survival	102	52		3	12	6	3*2*2	invasive ductal carcinoma and invasive micropapillary carcinoma
48	3.189	D7	death	102	72		2	5	0	4*3*3	invasive ductal carcinoma and invasive micropapillary carcinoma
49	7.934	D8	death	8	51	Ⅱ-Ⅲ					invasive ductal carcinoma and invasive micropapillary carcinoma
50	2.197	D9	survival	101	61	Ⅱ	1	9	0	1.4*1.2*1.0	invasive ductal carcinoma
51	1.43	D10	survival	101	49	Ⅱ	2	13	0	5*3*2	invasive ductal carcinoma
52	2.024	D11	survival	101	49	Ⅱ	2	9	3	3*3*2	invasive ductal carcinoma
53	1.643	D12	survival	100	62	Ⅲ	2			3*2*1	invasive ductal carcinoma
54	5.054	D13	death	49	48	Ⅱ		10	0		invasive ductal carcinoma
55	4.638	D14	death	16	49	Ⅲ	3	13	12	3*3*2	invasive ductal carcinoma
56	10.323	E1	survival	99	70	Ⅱ	3	11	4	3*2*2	invasive ductal carcinoma
57	6.727	E2	survival	97	71	Ⅱ	1	10	0	1.2*1*1	invasive ductal carcinoma
58	8.415	E3	death	70	58	Ⅰ	1	12	0	2*1*1	invasive ductal carcinoma
59	3.652	E4	survival	96	60	Ⅱ	1	11	0	1*0.7*0.4	invasive ductal carcinoma
60	2.486	E5	survival	96	47	Ⅱ	2	14	0	3.5*3.5*2.5	invasive ductal carcinoma
61	1.915	E6	survival	96	64	Ⅲ	1	12	0	diameter1	invasive ductal carcinoma
62	4.85	E7	death	74	76	Ⅱ	3	4	0	2.5*1.5*1	invasive ductal carcinoma
63	1.696	E8	survival	95	68	Ⅱ	2	11	3	2.5*2.5*1.5	invasive ductal carcinoma
64	2.099	E9	death	39	52	Ⅱ	1	12	0	1.8*1.5*1.5	invasive ductal carcinoma
65	2.883	E10	survival	95	37	Ⅲ	2	17	1	diameter1.5	invasive ductal carcinoma
66	3.144	E11	survival	95	68	Ⅱ	2	11	0	4*3.5*3	invasive ductal carcinoma
67	2.938	E12	death	42	74		2	10	0	5*4*2	invasive lobular carcinoma
68	1.125	E13	survival	95	53	Ⅱ-Ⅲ	2	12	0	3.8*3*3	invasive ductal carcinoma
69	2.482	E14	death	53	58		2	16	0	2.3*2*1.8	invasive ductal carcinoma
70	13.675	F1	survival	94	51	Ⅱ	2	14	1	diameter3	invasive ductal carcinoma
71	7.419	F2	survival	93	45	Ⅱ	1			diameter1	invasive ductal carcinoma
72	5.893	F3	death	27	54	Ⅱ	3	16	7	diameter1.5	invasive ductal carcinoma
73	3.331	F4	survival	92	51	Ⅲ	2	10	0	2.2*5*1.5	invasive ductal carcinoma
74	2.26	F5	survival	91	55	Ⅱ-Ⅲ	3	14	4	3*2*2	invasive ductal carcinoma
75	2.839	F6	survival	91	52	Ⅱ	2	11	3	2*2*1.5	invasive ductal carcinoma
76	1.545	F7	survival	91	60	Ⅱ	2	10	2	3.5*3*2.6	invasive ductal carcinoma
77	1.617	F8	survival	88	71	Ⅲ	2	13	0	3.5*3*2cm	invasive ductal carcinoma
78	2.423	F9	death	58	50	Ⅲ	2	8	0	5.5*4.5*3.5	invasive ductal carcinoma
79	2.157	F10	death	40	59	Ⅱ	2	11	0	left：1.5*1*1 right：3*2.8*1.5	invasive ductal carcinoma
80	1.689	F11	death	39	80	Ⅱ	3	6	3	7*7*4	invasive ductal carcinoma
81	1.58	F12	survival	88	57	Ⅱ	2	8	1	2.5*2.5*1.5	invasive ductal carcinoma
82	4.24	F13	survival	87	72	Ⅱ	2	10	0	8*7*6.5	invasive ductal carcinoma
83	3.008	F14	survival	87	69	Ⅱ	2	15	0	2.5*2.5*1.8	invasive ductal carcinoma
84	5.312	G1	death	60	58	Ⅲ	2	7	2	4.5*4*3.5	invasive ductal carcinoma
85	16.546	G2	survival	87	65	Ⅱ-Ⅲ	1	5	0	2*1*1	invasive ductal carcinoma
86	5.334	G3	survival	86	49	Ⅱ	2	10	3	2*1*1	invasive ductal carcinoma and invasive micropapillary carcinoma
87	4.803	G4	death	4	78		3	13	13	9*7*4.5	mucinous carcinoma
88	2.436	G5	death	39	88	Ⅱ	2	12	0	2.5*2*1.5	invasive ductal carcinoma
89	3.615	G6	survival	86	51	Ⅱ	1	15	0	1.2*1*1	invasive ductal carcinoma
90	3.345	G7	survival	86	64	Ⅲ	2	10	0	2.5*1.5*1.3	invasive ductal carcinoma
91	2.273	G8	death	28	57	Ⅱ-Ⅲ	2	16	1	3.5*2.5*2cm	invasive ductal carcinoma
92	1.451	G9	survival	83	72	Ⅱ-Ⅲ	2	11	0	4.5*2.5*2.5	invasive ductal carcinoma
93	2.692	G10	survival	83	69	Ⅱ-Ⅲ	2	9	0	2.3*2*1.5	invasive ductal carcinoma
94	2.798	G11	survival	83	82		2	2	0	6*5*5	mucinous carcinoma
95	1.536	G12	survival	82	59	Ⅱ-Ⅲ	2	14	0	3.3*3*2.3	invasive ductal carcinoma
96	1.045	G13	survival	82	59	Ⅲ	3	13	11	5*4.5*3	invasive ductal carcinoma
97	3.133	G14	death	21	71	Ⅱ	2	12	3	4*2.8*2	invasive ductal carcinoma
98	1.691	H1	death	34	87	Ⅱ-Ⅲ	2	10	0	2.5*2.5*2	invasive ductal carcinoma
99	2.449	H2	death	2	69	Ⅱ	3	15	11	3.5*2*1.5	invasive ductal carcinoma
100	11.797	H3	survival	81	55	Ⅱ	0	12	0	1.8*1.5*1	intraductal carcinoma
101	3.825	H4	survival	80	52	Ⅱ	2	11	1	2.5*2.5*2	invasive ductal carcinoma
102	4.113	H5	death	27	49	Ⅱ-Ⅲ	3	5	5	2.5*2*1.8	invasive ductal carcinoma
103	1.338	H6	survival	79	54	Ⅲ	3	8	1	7*5*4	invasive ductal carcinoma
104	4.54	H7	death	30	75	Ⅱ	3	10	1	6.5*4.5*2.5	invasive ductal carcinoma
105	3.125	H8	survival	78	43	Ⅱ-Ⅲ	2	15	0	4*3.5*2.7	invasive ductal carcinoma
106	2.573	H9	death	33	60	Ⅲ	3	27	19	3.5*3.5*2.3	invasive ductal carcinoma
107	1.758	H10	death	30	47	Ⅱ	3	18	18	4*3*3cm	invasive ductal carcinoma and invasive micropapillary carcinoma
108	3.665	H11	survival	77	58	Ⅱ	2	17	0	4*2.5*1.5	invasive ductal carcinoma
109	1.26	H12	survival	77	44	Ⅱ	2	16	1	3.5*3*3	invasive ductal carcinoma
110	0.966	H13	death	67	48	Ⅱ	2	7	2	3.5*2.7*1.7	invasive ductal carcinoma
111	2.212	H14	survival	77	67	Ⅱ	3	16	7	5*4*3cm	invasive ductal carcinoma
112	2.264	I1	survival	76	49	Ⅱ-Ⅲ	2	21	0	2.6*1.8*1.5	invasive ductal carcinoma
113	1.989	I2	death	54	45		3	14	4	3*3*3	invasive lobular carcinoma
114	5.71	I3	survival	75	71	Ⅱ	2	12	0	6.5*5*4	Invasive ductal carcinoma with mucinous carcinoma
115	4.196	I4	survival	74	62	Ⅱ	2	24	0	4.5*3.5*3	invasive ductal carcinoma
116	12.024	I5	survival	74	74	Ⅱ-Ⅲ	1	8	0	2*1.7*1	invasive ductal carcinoma
117	2.998	I6	survival	74	53	Ⅲ	2	15	0	3*2*1	invasive ductal carcinoma
118	1.239	I7	survival	74	56	Ⅱ-Ⅲ	3	11	1	1.5*1.3*1.3	invasive ductal carcinoma
119	1.787	I8	survival	74	53	Ⅲ	2	6	0	2.8*2.5*1.2	Invasive ductal carcinoma with mucinous carcinoma
120	1.475	I9	survival	73	76	Ⅲ	2	20	0	3.5*3.5*3	invasive ductal carcinoma
121	2.031	I10	survival	73	88	Ⅱ	3	4	4	2.5*2.5*2	invasive ductal carcinoma
122	1.387	I11	survival	73	70	Ⅰ-Ⅱ	2	11	0	3*2.5*1	invasive ductal carcinoma
123	2.938	I13	death	36	84	Ⅰ-Ⅱ	1	9	0	1.5*1.5*1.5	invasive ductal carcinoma
124	5.385	I14	survival	72	76	Ⅱ	1	17	0	2*1*1	invasive ductal carcinoma
125	1.935	J1	survival	72	65	Ⅱ	1	10	0	2*2*1.5	invasive ductal carcinoma
126	8.583	J2	death	35	54	Ⅱ-Ⅲ	3	6	4	7*6*3cm	invasive ductal carcinoma
127	1.812	J3	survival	71	74	Ⅱ	2	16	0	4*3.2*2.3	Invasive ductal carcinoma with mucinous carcinoma
128	1.832	J4	death	49	84	Ⅱ	1	17	0	1.8*1.5*1.5	invasive ductal carcinoma
129	2.072	J5	survival	69	47	Ⅱ-Ⅲ	1	12	0	2*1.5*1.5	invasive ductal carcinoma
130	2.158	J6	survival	69	40	Ⅱ-Ⅲ	2	15	0	2.5*2*1.5	invasive ductal carcinoma
131	1.749	J7	survival	69	37	Ⅱ	1	10	0	2*2*1.5	invasive ductal carcinoma
132	1.362	J8	survival	69	55	Ⅱ-Ⅲ	2	10	2	2*2*0.8	invasive ductal carcinoma and invasive micropapillary carcinoma
133	2.567	J9	survival	68	61	Ⅱ	2	9	2	3*2*1	invasive ductal carcinoma and invasive micropapillary carcinoma
134	2.169	J10	survival	68	56	Ⅱ-Ⅲ	2	20	0	3.5*2.5*2	invasive ductal carcinoma
135	4.733	J11	survival	68	46	Ⅱ	3	31	11	2.5*2*1.5	invasive ductal carcinoma
136	5.611	J12	survival	68	57		1	10	0	2*2*1	invasive lobular carcinoma
137	4.56	J13	survival	68	63	Ⅱ-Ⅲ	1	15	0	4.5*3*2	invasive ductal carcinoma
138	3.515	J14	survival	67	64	Ⅱ-Ⅲ	2	14	0	2.5*2*1.5	invasive ductal carcinoma
