# Supplementary material for: VPA mediates bidirectional regulation of cell cycle progression through the PPP2R2A-Chk1 signaling axis in response to HU
Source: Cell Death Dis. 2023 Feb 13;14(2):114. doi: 10.1038/s41419-023-05649-8 (PMC9925808; doi:10.1038/s41419-023-05649-8)
Supplement: Supplementary file 16 — Supplementary Table S7-PPP2R2A [file 41419_2023_5649_MOESM16_ESM.xlsx]

## Sheet: Sheet1
Breast cancer patients information
Rank	Protein	Site	Survival state	Lifetime	Age	Pathological grading	TNM	Number of lymph nodes	Positive number of lymph nodes	Tumor size (cm)	Tissue types
	PPP2R2A
1	0.6327	A1	survival	119	49	Ⅱ-Ⅲ	2	17	0	4*4*2	invasive ductal carcinoma
2	0.4546	A2	survival	119	55	Ⅱ-Ⅲ	3	27	22	4*2.5*1.5	invasive ductal carcinoma
3	1.765	A3	survival	119	52	Ⅱ	2	12	0	3*2*2	invasive ductal carcinoma
4	0.8653	A4	survival	119	47	Ⅱ	1	10	0	1.5*1.5*1	invasive ductal carcinoma
5	0.7884	A5	death	22	44	Ⅲ	3	10	3	6*4*4.6	invasive ductal carcinoma
6	0.8424	A6	death	27	83	Ⅱ				6*5*3	invasive ductal carcinoma
7	0.9125	A7	survival	118	54	Ⅱ-Ⅲ	1	12	0	diameter2.0	invasive ductal carcinoma
8	2.3184	A8	survival	118	61	Ⅱ	2	12	1	diameter1.5	invasive ductal carcinoma
9	5.5716	A9	death	101	73	Ⅲ	1	9	0	2*1.8*1.5	invasive ductal carcinoma
10	1.3461	A10	survival	117	50	Ⅲ	1	12	0	1.5*1.5*1	invasive ductal carcinoma
11	1.0006	A11	survival	117	69	Ⅱ	2	7	1	3*2.5*2.5	invasive ductal carcinoma and invasive micropapillary carcinoma
12	1.4059	A12	survival	117	72	Ⅱ-Ⅲ	3	7	5	2*2*1.5	invasive ductal carcinoma
13	1.5868	A13	death	34	55	Ⅱ-Ⅲ	3	16	14	diameter1.5	invasive ductal carcinoma
14	3.2844	A14	survival	116	59	Ⅱ	1	9	0	2*1*1	invasive ductal carcinoma
15	2.7332	B1	death	17	42	Ⅱ	2	14	0	4*2*1	invasive ductal carcinoma
16	1.0864	B2	survival	115	64	Ⅱ	1	9	0	2*1*1	invasive ductal carcinoma
17	0.7966	B3	death	11	48	Ⅱ	3	13	5	diameter 2.5	invasive ductal carcinoma
18	2.7836	B4	survival	115	57	Ⅱ	2	6	2	1.5*1.5*1	invasive ductal carcinoma
19	1.5648	B5	death	17	42	Ⅱ-Ⅲ	2	15	2	3*2*2	invasive ductal carcinoma
20	2.8324	B6	survival	115	33	Ⅱ	2	17	0	3*1.5*1.5	invasive ductal carcinoma
21	4.1031	B7	death	56	47	Ⅱ-Ⅲ	2	10	2	5*4*3	invasive ductal carcinoma
22	4.0556	B8	survival	112	46	Ⅱ-Ⅲ	3	11	4	2*3*2	invasive ductal carcinoma
23	1.9794	B9	survival	112	45	Ⅱ-Ⅲ	2	11	2	2*1.5*1	invasive ductal carcinoma
24	1.9994	B10	survival	112	76	Ⅱ	2	13	1	2*1.5*1	invasive ductal carcinoma
25	0.9918	B11	survival	112	52	Ⅱ-Ⅲ	2	11	1	diameter1	invasive ductal carcinoma
26	1.336	B12	survival	112	60	Ⅱ	3	18	9	5*5*3	invasive ductal carcinoma
27	1.1307	B13	death	8	45	Ⅱ	2	13	3	3*2.5*2.5	invasive ductal carcinoma
28	1.2726	B14	survival	110	56	Ⅱ-Ⅲ	2	14	0	2*3*1.5	invasive ductal carcinoma
29	1.3851	C1	death	40	71		3	17	5	3.5*2*2	invasive ductal carcinoma and invasive micropapillary carcinoma
30	2.5001	C2	survival	108	75	Ⅲ	2	10	0	4*3*2	invasive ductal carcinoma
31	2.8987	C3	death	64	41	Ⅱ	3	11	9	2.5*2*2	invasive ductal carcinoma
32	1.9754	C4	death	103	67	Ⅱ-Ⅲ	2	9	2	4.5*1.5*1.5	invasive ductal carcinoma
33	2.5553	C5	survival	108	48	Ⅱ	3	10	6	3*2*2	invasive ductal carcinoma and invasive micropapillary carcinoma
34	0.6803	C6	survival	107	72	Ⅱ	2	8	2	4*4*3 and 1.5*1.5*1.0	invasive ductal carcinoma
35	1.9569	C7	survival	107	74	Ⅱ	2	7	0	diameter2.5	invasive ductal carcinoma
36	1.796	C8	survival	107	57	Ⅱ	2	7	2	1*1*1	invasive ductal carcinoma
37	3.2991	C9	death	20	46	Ⅱ-Ⅲ	3	16	16	7*5*3	invasive ductal carcinoma
38	1.471	C10	survival	106	42	Ⅱ-Ⅲ	2	9	1	diameter2.5	invasive ductal carcinoma
39	2.9202	C11	death	37	42	Ⅲ	2	11	0	3.5*3*2.5	invasive ductal carcinoma
40	1.7128	C12	survival	106	44	Ⅱ-Ⅲ	3	10	9	11*10*4，2*1.5*1	invasive ductal carcinoma
41	1.9098	C13	death	105	63	Ⅱ-Ⅲ	2	14	0	3*3*2.5	invasive ductal carcinoma
42	1.4392	C14	survival	105	48	Ⅲ	2	10	3	3.5*2.5*1.8	invasive ductal carcinoma
43	1.0241	D1	survival	105	51	Ⅱ-Ⅲ	3	11	12	5*4.5*1.5	invasive ductal carcinoma
44	1.3268	D2	survival	103	84	Ⅱ	2			3*2*1.5	invasive ductal carcinoma
45	1.3652	D3	survival	103	53	Ⅲ	2	13	1	5*4*2.5	invasive ductal carcinoma
46	1.9311	D4	survival	103	54	Ⅱ	3	10	4	2*2*1	invasive ductal carcinoma
47	2.7884	D5	survival	102	84	Ⅱ	2	9	3	2.5*2*2	invasive ductal carcinoma
48	1.5881	D6	survival	102	52		3	12	6	3*2*2	invasive ductal carcinoma and invasive micropapillary carcinoma
49	0.7217	D7	death	102	72		2	5	0	4*3*3	invasive ductal carcinoma and invasive micropapillary carcinoma
50	1.968	D8	death	8	51	Ⅱ-Ⅲ					invasive ductal carcinoma and invasive micropapillary carcinoma
51	1.4131	D9	survival	101	61	Ⅱ	1	9	0	1.4*1.2*1.0	invasive ductal carcinoma
52	3.3249	D10	survival	101	49	Ⅱ	2	13	0	5*3*2	invasive ductal carcinoma
53	1.4281	D11	survival	101	49	Ⅱ	2	9	3	3*3*2	invasive ductal carcinoma
54	1.1498	D12	survival	100	62	Ⅲ	2			3*2*1	invasive ductal carcinoma
55	1.2655	D13	death	49	48	Ⅱ		10	0		invasive ductal carcinoma
56	0.9102	D14	death	16	49	Ⅲ	3	13	12	3*3*2	invasive ductal carcinoma
57	1.1137	E1	survival	99	70	Ⅱ	3	11	4	3*2*2	invasive ductal carcinoma
58	1.092	E2	survival	97	71	Ⅱ	1	10	0	1.2*1*1	invasive ductal carcinoma
59	3.2936	E3	death	70	58	Ⅰ	1	12	0	2*1*1	invasive ductal carcinoma
60	1.3396	E4	survival	96	60	Ⅱ	1	11	0	1*0.7*0.4	invasive ductal carcinoma
61	3.0341	E5	survival	96	47	Ⅱ	2	14	0	3.5*3.5*2.5	invasive ductal carcinoma
62	1.9721	E6	survival	96	64	Ⅲ	1	12	0	diameter1	invasive ductal carcinoma
63	0.6259	E7	death	74	76	Ⅱ	3	4	0	2.5*1.5*1	invasive ductal carcinoma
64	1.7383	E8	survival	95	68	Ⅱ	2	11	3	2.5*2.5*1.5	invasive ductal carcinoma
65	2.6909	E9	death	39	52	Ⅱ	1	12	0	1.8*1.5*1.5	invasive ductal carcinoma
66	1.866	E10	survival	95	37	Ⅲ	2	17	1	diameter1.5	invasive ductal carcinoma
67	1.9918	E11	survival	95	68	Ⅱ	2	11	0	4*3.5*3	invasive ductal carcinoma
68	1.8179	E12	death	42	74		2	10	0	5*4*2	invasive lobular carcinoma
69	0.7526	E13	survival	95	53	Ⅱ-Ⅲ	2	12	0	3.8*3*3	invasive ductal carcinoma
70	1.3946	E14	death	53	58		2	16	0	2.3*2*1.8	invasive ductal carcinoma
71	0.1931	F1	survival	94	51	Ⅱ	2	14	1	diameter3	invasive ductal carcinoma
72	0.8757	F2	survival	93	45	Ⅱ	1			diameter1	invasive ductal carcinoma
73	0.3186	F3	death	27	54	Ⅱ	3	16	7	diameter1.5	invasive ductal carcinoma
74	0.6836	F4	survival	92	51	Ⅲ	2	10	0	2.2*5*1.5	invasive ductal carcinoma
75	0.3381	F5	survival	91	55	Ⅱ-Ⅲ	3	14	4	3*2*2	invasive ductal carcinoma
76	0.4026	F6	survival	91	52	Ⅱ	2	11	3	2*2*1.5	invasive ductal carcinoma
77	1.0938	F7	survival	91	60	Ⅱ	2	10	2	3.5*3*2.6	invasive ductal carcinoma
78	1.1138	F8	survival	88	71	Ⅲ	2	13	0	3.5*3*2cm	invasive ductal carcinoma
79	0.9466	F9	death	58	50	Ⅲ	2	8	0	5.5*4.5*3.5	invasive ductal carcinoma
80	0.4807	F10	death	40	59	Ⅱ	2	11	0	left：1.5*1*1 right：3*2.8*1.5	invasive ductal carcinoma
81	0.9242	F11	death	39	80	Ⅱ	3	6	3	7*7*4	invasive ductal carcinoma
82	0.4829	F12	survival	88	57	Ⅱ	2	8	1	2.5*2.5*1.5	invasive ductal carcinoma
83	0.1817	F13	survival	87	72	Ⅱ	2	10	0	8*7*6.5	invasive ductal carcinoma
84	0.4168	F14	survival	87	69	Ⅱ	2	15	0	2.5*2.5*1.8	invasive ductal carcinoma
85	0.2666	G1	death	60	58	Ⅲ	2	7	2	4.5*4*3.5	invasive ductal carcinoma
86	0.371	G2	survival	87	65	Ⅱ-Ⅲ	1	5	0	2*1*1	invasive ductal carcinoma
87	0.361	G3	survival	86	49	Ⅱ	2	10	3	2*1*1	invasive ductal carcinoma and invasive micropapillary carcinoma
88	0.1958	G4	death	4	78		3	13	13	9*7*4.5	mucinous carcinoma
89	0.5271	G5	death	39	88	Ⅱ	2	12	0	2.5*2*1.5	invasive ductal carcinoma
90	0.4834	G6	survival	86	51	Ⅱ	1	15	0	1.2*1*1	invasive ductal carcinoma
91	0.8421	G7	survival	86	64	Ⅲ	2	10	0	2.5*1.5*1.3	invasive ductal carcinoma
92	0.3222	G8	death	28	57	Ⅱ-Ⅲ	2	16	1	3.5*2.5*2cm	invasive ductal carcinoma
93	1.3384	G9	survival	83	72	Ⅱ-Ⅲ	2	11	0	4.5*2.5*2.5	invasive ductal carcinoma
94	0.5407	G10	survival	83	69	Ⅱ-Ⅲ	2	9	0	2.3*2*1.5	invasive ductal carcinoma
95	1.3532	G11	survival	83	82		2	2	0	6*5*5	mucinous carcinoma
96	1.5021	G12	survival	82	59	Ⅱ-Ⅲ	2	14	0	3.3*3*2.3	invasive ductal carcinoma
97	0.0984	G13	survival	82	59	Ⅲ	3	13	11	5*4.5*3	invasive ductal carcinoma
98	0.1754	G14	death	21	71	Ⅱ	2	12	3	4*2.8*2	invasive ductal carcinoma
99	0.291	H1	death	34	87	Ⅱ-Ⅲ	2	10	0	2.5*2.5*2	invasive ductal carcinoma
100	0.1796	H2	death	2	69	Ⅱ	3	15	11	3.5*2*1.5	invasive ductal carcinoma
101	3.5314	H3	survival	81	55	Ⅱ	0	12	0	1.8*1.5*1	intraductal carcinoma
102	0.1433	H4	survival	80	52	Ⅱ	2	11	1	2.5*2.5*2	invasive ductal carcinoma
103	0.493	H5	death	27	49	Ⅱ-Ⅲ	3	5	5	2.5*2*1.8	invasive ductal carcinoma
104	0.6674	H6	survival	79	54	Ⅲ	3	8	1	7*5*4	invasive ductal carcinoma
105	0.2241	H7	death	30	75	Ⅱ	3	10	1	6.5*4.5*2.5	invasive ductal carcinoma
106	0.2747	H8	survival	78	43	Ⅱ-Ⅲ	2	15	0	4*3.5*2.7	invasive ductal carcinoma
107	0.2839	H9	death	33	60	Ⅲ	3	27	19	3.5*3.5*2.3	invasive ductal carcinoma
108	0.2759	H10	death	30	47	Ⅱ	3	18	18	4*3*3cm	invasive ductal carcinoma and invasive micropapillary carcinoma
109	1.3445	H11	survival	77	58	Ⅱ	2	17	0	4*2.5*1.5	invasive ductal carcinoma
110	0.7476	H12	survival	77	44	Ⅱ	2	16	1	3.5*3*3	invasive ductal carcinoma
111	0.4764	H13	death	67	48	Ⅱ	2	7	2	3.5*2.7*1.7	invasive ductal carcinoma
112	0.6305	H14	survival	77	67	Ⅱ	3	16	7	5*4*3cm	invasive ductal carcinoma
113	0.0714	I1	survival	76	49	Ⅱ-Ⅲ	2	21	0	2.6*1.8*1.5	invasive ductal carcinoma
114	0.8928	I2	death	54	45		3	14	4	3*3*3	invasive lobular carcinoma
115	0.3784	I3	survival	75	71	Ⅱ	2	12	0	6.5*5*4	Invasive ductal carcinoma with mucinous carcinoma
116	0.3995	I4	survival	74	62	Ⅱ	2	24	0	4.5*3.5*3	invasive ductal carcinoma
117	0.3193	I5	survival	74	74	Ⅱ-Ⅲ	1	8	0	2*1.7*1	invasive ductal carcinoma
118	0.7401	I6	survival	74	53	Ⅲ	2	15	0	3*2*1	invasive ductal carcinoma
119	0.2503	I7	survival	74	56	Ⅱ-Ⅲ	3	11	1	1.5*1.3*1.3	invasive ductal carcinoma
120	2.2142	I8	survival	74	53	Ⅲ	2	6	0	2.8*2.5*1.2	Invasive ductal carcinoma with mucinous carcinoma
121	4.1461	I9	survival	73	76	Ⅲ	2	20	0	3.5*3.5*3	invasive ductal carcinoma
122	0.2957	I10	survival	73	88	Ⅱ	3	4	4	2.5*2.5*2	invasive ductal carcinoma
123	0.5822	I11	survival	73	70	Ⅰ-Ⅱ	2	11	0	3*2.5*1	invasive ductal carcinoma
124	0.3433	I13	death	36	84	Ⅰ-Ⅱ	1	9	0	1.5*1.5*1.5	invasive ductal carcinoma
125	0.5781	I14	survival	72	76	Ⅱ	1	17	0	2*1*1	invasive ductal carcinoma
126	0.2579	J2	death	35	54	Ⅱ-Ⅲ	3	6	4	7*6*3cm	invasive ductal carcinoma
127	0.4543	J3	survival	71	74	Ⅱ	2	16	0	4*3.2*2.3	Invasive ductal carcinoma with mucinous carcinoma
128	0.2381	J4	death	49	84	Ⅱ	1	17	0	1.8*1.5*1.5	invasive ductal carcinoma
129	0.4527	J5	survival	69	47	Ⅱ-Ⅲ	1	12	0	2*1.5*1.5	invasive ductal carcinoma
130	0.9818	J6	survival	69	40	Ⅱ-Ⅲ	2	15	0	2.5*2*1.5	invasive ductal carcinoma
131	0.1254	J7	survival	69	37	Ⅱ	1	10	0	2*2*1.5	invasive ductal carcinoma
132	0.6001	J8	survival	69	55	Ⅱ-Ⅲ	2	10	2	2*2*0.8	invasive ductal carcinoma and invasive micropapillary carcinoma
133	0.2012	J9	survival	68	61	Ⅱ	2	9	2	3*2*1	invasive ductal carcinoma and invasive micropapillary carcinoma
134	0.1762	J10	survival	68	56	Ⅱ-Ⅲ	2	20	0	3.5*2.5*2	invasive ductal carcinoma
135	0.5266	J11	survival	68	46	Ⅱ	3	31	11	2.5*2*1.5	invasive ductal carcinoma
136	0.9546	J12	survival	68	57		1	10	0	2*2*1	invasive lobular carcinoma
137	0.2297	J13	survival	68	63	Ⅱ-Ⅲ	1	15	0	4.5*3*2	invasive ductal carcinoma
138	0.4822	J14	survival	67	64	Ⅱ-Ⅲ	2	14	0	2.5*2*1.5	invasive ductal carcinoma
